# Supplementary material for: Assessing the Transmissibility of the New SARS-CoV-2 Variants: From Delta to Omicron
Source: Vaccines (Basel). 2022 Mar 24;10(4):496. doi: 10.3390/vaccines10040496 (PMC9026126; doi:10.3390/vaccines10040496)
Supplement: Supplementary file 1 [file vaccines-10-00496-s001.zip]

Archive with 1 entries (1 files):
- vaccines-1615633-supplementary.pdf
